# Supplementary material for: Connective Tissue Disorder-Induced Diffuse Alveolar Hemorrhage: A Comprehensive Review with an Emphasis on Airway and Respiratory Management
Source: Life (Basel). 2025 May 15;15(5):793. doi: 10.3390/life15050793 (PMC12113093; doi:10.3390/life15050793)
Supplement: Supplementary file 1 [file life-15-00793-s001.zip]

Archive with 1 entries (1 files):
- life-3569633-supplementary.pdf
